# Supplementary material for: Robust auto-weighted multi-view subspace clustering with common subspace representation matrix
Source: PLoS One. 2017 May 23;12(5):e0176769. doi: 10.1371/journal.pone.0176769 (PMC5441581; doi:10.1371/journal.pone.0176769)
Supplement: S1 Appendix — A file contains matlab codes of RAMSC and the normalized datasets used in this paper. (ZIP) [file pone.0176769.s001.zip]

Archive with 17 entries (13 files):
- S1_Appendix/
- S1_Appendix/RAMSC/
- S1_Appendix/RAMSC/Normalized data/
- S1_Appendix/RAMSC/Normalized data/Caltech101-7.mat
- S1_Appendix/RAMSC/Normalized data/Dight.mat
- S1_Appendix/RAMSC/Normalized data/MSRC-v1.mat
- S1_Appendix/RAMSC/Normalized data/NBA-NASCAR.mat
- S1_Appendix/RAMSC/Normalized data/WebKB.mat
- S1_Appendix/RAMSC/RAMSC.m
- S1_Appendix/RAMSC/func/
- S1_Appendix/RAMSC/func/ClusteringMeasure.m
- S1_Appendix/RAMSC/func/EuDist2.m
- S1_Appendix/RAMSC/func/SPCS1.m
- S1_Appendix/RAMSC/func/SPCS2.m
- S1_Appendix/RAMSC/func/constructW.m
- S1_Appendix/RAMSC/func/eig1.m
- S1_Appendix/RAMSC/func/kmeans_ldj.m
