# Supplementary material for: Robust auto-weighted multi-view subspace clustering with common subspace representation matrix
Source: PLoS One. 2017 May 23;12(5):e0176769. doi: 10.1371/journal.pone.0176769 (PMC5441581; doi:10.1371/journal.pone.0176769)
Supplement: S1 Appendix — A file contains matlab codes of RAMSC and the normalized datasets used in this paper. (ZIP) [file pone.0176769.s001.zip › S1_Appendix/RAMSC/RAMSC.m]

function [Z, fv, alpha, Dw] = RAMSC(X, lambda, k, p)
% X: d*n*V
% lambda: balance parameter
% k: the number of neighbors
% p: l{2,p}-norm 
% Z: common represntation matrix
% fv: objective function value
% alpha: view weight vector
% Dw: d(v)*d(v)*V feature weight matrix
NITER = 20;
if nargin<4
    p=1;
end
if nargin < 3
    k = 5;
end;
if nargin < 2
    lambda = 1000;
end;
num = size(X{1},2);
View = max(size(X));
alpha = zeros(View,1);
options = [];
options.NeighborMode = 'KNN';
options.k = k;
options.WeightMode = 'Binary';
dim = zeros(View,1);
for i=1:View
dim(i) = size(X{i},1);
alpha(i) = 1/View;
W = constructW(X{i}',options);
D = diag(sum(W));
L{i} = D - W;
Dw{i} = eye(dim(i));
end
fv = zeros(NITER,1);
for iter=1:NITER
    fprintf('processing iteration %d...\n', iter);
    A = zeros(num,num); B = zeros(num,num); C = zeros(num,num);
    for i = 1:View
        A = A+alpha(i)*X{i}'*Dw{i}*X{i};
        B = B+alpha(i)*lambda*L{i};
    end
    C = - A;
    A(isnan(A))=0;
    B(isnan(B))=0;
    C(isnan(C))=0;
    Z = lyap(A,B,C);
    for i = 1:View
       D1 = zeros(dim(i),dim(i));
       D2 = X{i};
       D3 = X{i}*Z;
       T = 0;
        for j = 1:dim(i)
           D1(j,j) = p/2*((D2(j,:)-D3(j,:))*(D2(j,:)-D3(j,:))')^((p-2)/2);
           T = T+norm(D2(j,:)-D3(j,:));
        end
        Dw{i} = D1;
       fv(iter) = fv(iter)+sqrt(T+lambda*trace(Z*L{i}*Z'));
       alpha(i) = 1/(2*(sqrt(T+lambda*trace(Z*L{i}*Z'))));   
    end
    %% comment when you want to see the convergency behavior
    if iter>1
     if abs(fv(iter)-fv(iter-1))<10^(-5)*fv(iter-1)
         break;
     end
    end
end
fv(iter+1:NITER) = fv(iter);
