# Supplementary material for: Robust auto-weighted multi-view subspace clustering with common subspace representation matrix
Source: PLoS One. 2017 May 23;12(5):e0176769. doi: 10.1371/journal.pone.0176769 (PMC5441581; doi:10.1371/journal.pone.0176769)
Supplement: S1 Appendix — A file contains matlab codes of RAMSC and the normalized datasets used in this paper. (ZIP) [file pone.0176769.s001.zip › S1_Appendix/RAMSC/func/SPCS1.m]

function [F, S1]= SPCS1(Z,c)
% Z:learned common representation matrix
% c: class
% F: n*(c-1)
% S1: similarity matrix
S1 = (abs(Z)+abs(Z'))/2;
D = diag(sum(S1));
L = D - S1;
L = D^(-0.5)*L*D^(-0.5);
[F] = eig1(L, c, 0);
 F = F(:,2:c);
