# Supplementary material for: Robust auto-weighted multi-view subspace clustering with common subspace representation matrix
Source: PLoS One. 2017 May 23;12(5):e0176769. doi: 10.1371/journal.pone.0176769 (PMC5441581; doi:10.1371/journal.pone.0176769)
Supplement: S1 Appendix — A file contains matlab codes of RAMSC and the normalized datasets used in this paper. (ZIP) [file pone.0176769.s001.zip › S1_Appendix/RAMSC/func/SPCS2.m]

function [F, S2]= SPCS2(X, Z, alpha, Dw, mu, c)
% X: multi-view data
% Z:learned common representation matrix
% alpha: learned view weight
% Dw: feature weight matrix
% mu: parameter
% c: class
% F: n*(c-1)
% S2: similarity matrix
View = max(size(X));
num = size(X{1},2);
S2 = zeros(num,num);
OX = [];
for i = 1:View
    dim(i) = size(Dw{i},1);
    W = Dw{i};
    XX = X{i};
    for j = 1:dim(i)
        XX(j,:) = XX(j,:)*sqrt(W(j,j));
    end
    X{i} = XX*sqrt(alpha(i));
    OX = [OX;X{i}];
end
for i = 1:num
    for j = i:num    
        S2(i,j) = (abs(Z(:,i)'*Z(:,j)/(norm(OX(:,i))*norm(OX(:,j)))))^(mu);
        S2(j,i) = S2(i,j);
    end
end
S2(isnan(S2)) = 0;
S2(isinf(S2)) = 0;
D = diag(sum(S2));
L = D - S2;
L = D^(-0.5)*L*D^(-0.5);
[F] = eig1(L, c, 0);
 F = F(:,2:c);
