# Supplementary material for: Robust auto-weighted multi-view subspace clustering with common subspace representation matrix
Source: PLoS One. 2017 May 23;12(5):e0176769. doi: 10.1371/journal.pone.0176769 (PMC5441581; doi:10.1371/journal.pone.0176769)
Supplement: S1 Appendix — A file contains matlab codes of RAMSC and the normalized datasets used in this paper. (ZIP) [file pone.0176769.s001.zip › S1_Appendix/RAMSC/func/eig1.m]

function [eigvec, eigval, eigval_full] = eig1(A, c, isMax, isSym)

if nargin < 2
    c = size(A,1);
    isMax = 1;
    isSym = 1;
elseif c > size(A,1)
    c = size(A,1);
end;

if nargin < 3
    isMax = 1;
    isSym = 1;
end;

if nargin < 4
    isSym = 1;
end;

if isSym == 1
    A = max(A,A');
end;
[v d] = eig(A);
d = diag(d);
%d = real(d);
if isMax == 0
    [d1, idx] = sort(d);
else
    [d1, idx] = sort(d,'descend');
end;

idx1 = idx(1:c);
eigval = d(idx1);
eigvec = v(:,idx1);

eigval_full = d(idx);
